# Supplementary material for: Lactobacillus rossiae, a Vitamin B12 Producer, Represents a Metabolically Versatile Species within the Genus Lactobacillus
Source: PLoS One. 2014 Sep 29;9(9):e107232. doi: 10.1371/journal.pone.0107232 (PMC4180280; doi:10.1371/journal.pone.0107232)
Supplement: Table S1 — Selected contig and accession number of the genome of Lactobacillus rossiae DSM 15814T. (XLSX) [file pone.0107232.s007.xlsx]

## Sheet: Sheet1
CONTIG	ACCESSION NUMBER
1	NZ_AKZK01000001
2	NZ_AKZK01000002
3	NZ_AKZK01000017
4	NZ_AKZK01000018
5	NZ_AKZK01000019
6	NZ_AKZK01000020
7	NZ_AKZK01000024
8	NZ_AKZK01000025
9	NZ_AKZK01000033
10	NZ_AKZK01000034
11	NZ_AKZK01000037
12	NZ_AKZK01000038
13	NZ_AKZK01000039
14	NZ_AKZK01000040
15	NZ_AKZK01000041
16	NZ_AKZK01000042
17	NZ_AKZK01000043
18	NZ_AKZK01000047
19	NZ_AKZK01000050
20	NZ_AKZK01000051
21	NZ_AKZK01000052
22	NZ_AKZK01000053
23	NZ_AKZK01000054
24	NZ_AKZK01000055
25	NZ_AKZK01000056
26	NZ_AKZK01000064
27	NZ_AKZK01000067
28	NZ_AKZK01000068
29	NZ_AKZK01000076
30	NZ_AKZK01000096
31	NZ_AKZK01000141
32	NZ_JH724990
33	NZ_JH724991
34	NZ_JH724992
35	NZ_JH724993
36	NZ_JH724994
37	NZ_JH724995
38	NZ_JH724996
39	NZ_JH724997
40	NZ_JH724998
41	NZ_JH724999
42	NZ_JH725001
43	NZ_JH725002
44	NZ_JH725003
45	NZ_JH725005
46	NZ_JH725006
47	NZ_JH725007
48	NZ_JH725008
49	NZ_JH725009
50	NZ_JH725010
51	NZ_JH725011
52	NZ_JH725012
53	NZ_JH725014
54	NZ_JH725015
55	NZ_JH725016
56	NZ_JH725017
57	NZ_JH725018
